# Supplementary material for: Phenomics as an approach to Comparative Developmental Physiology
Source: Front Physiol. 2023 Aug 14;14:1229500. doi: 10.3389/fphys.2023.1229500 (PMC10461620; doi:10.3389/fphys.2023.1229500)
Supplement: Supplementary file 1 [file DataSheet1.zip]

Archive with 6 entries (5 files):
- Supplementary 1/
- __MACOSX/._Supplementary 1
- Supplementary 1/Figure1-EPT_landscape.ipynb
- __MACOSX/Supplementary 1/._Figure1-EPT_landscape.ipynb
- Supplementary 1/data.csv
- __MACOSX/Supplementary 1/._data.csv
