# Supplementary material for: Phenomics as an approach to Comparative Developmental Physiology
Source: Front Physiol. 2023 Aug 14;14:1229500. doi: 10.3389/fphys.2023.1229500 (PMC10461620; doi:10.3389/fphys.2023.1229500)
Supplement: Supplementary file 1 [file DataSheet1.zip › Supplementary 1/Figure1-EPT_landscape.ipynb]

# %% [code]
!pip install matplotlib
!pip install numpy
!pip install pandas
!pip install plotly
!pip install wget

# %% [code]
import matplotlib.pyplot as plt
from matplotlib import cbook
from matplotlib import cm
from matplotlib.colors import LightSource
import numpy as np
import pandas as pd
import plotly.graph_objects as go
from plotly.subplots import make_subplots
import wget

# %% [code]
# Use Google CoLaboratory's Load Data feature to load the 'data.csv' included in the Supplementary Material.

# %% [code]
data = pd.read_csv(data)

# %% [code]
data

# %% [code]
# Format and transform data for 3D surface
x_len = len(data['Time'].unique())
y_len = len(data['Frequency'].unique())-1
X = data['Time'].unique()
Y = data['Frequency'].unique()
Z = np.log(np.log(data['Energy'])+16)
Z = Z.values.reshape((y_len,x_len))
data = data.dropna().T
Y, X = np.meshgrid(X,Y)

# Plot 3D surface
trace = go.Surface(x = X, y =Y, z = Z+3, opacity=1,colorbar_x=0.95)

# %% [code]
# Function for creating a flag on the Plotly surface
def plotly_flag(z, height, x, depth, y, start, length=0.01):
    flag_x = [x,x,x+depth,x+depth,x,x,x+depth,x+depth,x]
    flag_y = [y,y,y,y,y,y,y,y+length,y+length]
    flag_z = [z+height,z,z+height,z,z+height,z,z+height,z,z]
    y_list = [y,y]
    x_list = [x,x]
    z_list = [start,(z+height)]
    #flag = go.Surface(x = flag_x,
    #                  y = flag_y,
    #                  z = flag_z)
    upright = go.Scatter3d(x=x_list,
                          y=y_list,
                          z=z_list,
                          mode='lines',
                          line_width=16,
                          line_color='black')
    flag = go.Mesh3d( x = flag_x,
                      y = flag_y,
                      z = flag_z,
                      opacity = 0.6,
                      color='black',
                      alphahull=1)
    return flag, upright

# Create flags and heartrate annotations

hr_annotation_1 = go.Scatter3d(x=[1.4,2.25],
                       y=[100,130],
                       z=[5.2,5.2],
                       mode='lines',
                       line_width=20,
                       line_color='blue',
                               opacity=0.35)


hr_annotation_2 = go.Scatter3d(x=[2.22,1.9],
                       y=[125,169],
                       z=[5.2,5.2],
                       mode='lines',
                       line_width=20,
                       line_color='blue',
                               opacity=0.35)


flag1, upright1 = plotly_flag(z = 5.8,
                   height = 0.3,
                   x = 1.45,
                   depth = 0.3,
                   y = 100,
                   length = 0.01,
                              start=5
                              )

flag2, upright2 = plotly_flag(z = 5.8,
                   height = 0.3,
                   x = 1.85,
                   depth = 0.3,
                   y = 165,
                   length = 0.01,
                              start=5
                              )


# %% [code]
# Add annotatation data overlaid on the landscape
layout = go.Layout(autosize=False, width = 1000, height = 800)
fig = go.Figure(data=[trace, flag1, upright1, flag2, upright2, hr_annotation_1, hr_annotation_2],
                layout=layout)
fig.update_layout(scene=dict(xaxis_title='Frequency (Hz)',
                  yaxis_title='Time(h)',
                             zaxis_title='Energy'))
fig.update_layout(showlegend=False,
                  font=dict(family='Arial',
                            size=16))
fig.update_layout(scene=dict(yaxis=dict(range=[25,170])),
                  scene_camera_eye=dict(x=1.5,y=1.5,z=1.5))

fig.show()
