# Supplementary material for: Phenomics as an approach to Comparative Developmental Physiology
Source: Front Physiol. 2023 Aug 14;14:1229500. doi: 10.3389/fphys.2023.1229500 (PMC10461620; doi:10.3389/fphys.2023.1229500)
Supplement: Supplementary file 1 [file DataSheet1.zip › Supplementary 1/data.csv]

Time	Frequency	Energy
0	0
0	0
0	0
0	0
0	0
0	0
0	0
0	0
0	0
0	0
0	0
0
0
0	0
0
0
0	0
0
0
0	0
0
0
0	0
0	0
0	0
0	0
0	0
0	0
0	0
0	0
0	0
0	0
0	0
0	0
0	0
0	0
0	0
0	0
0	0
0	0
0	0
0	0
0	0
0	0
0	0
0	0
0	0
0	0
0	0
0	0
0	0
0	0
0	0
0	0
0	0
0	0
0	0
0	0
0	0
0	0
0	0
0	0
0	0
0	0
0	0
0	0
0	0
0	0
0	0
0	0
0	0
0	0
0	0
0	0
0	0
0	0
0	0
0	0
0	0
0	0
0	0
0	0
0	0
0	0
0	0
0	0
0	0
0	0
0	0
0	0
0	0
0	0
0	0
0	0
0	0
0	0
0	0
0	0
0	0
0	0
0	0
0	0
0	0
0	0
0	0
0	0
0	0
0	0
0	0
0	0
0	0
0	0
0	0
0	0
0	0
0	0
0	0
0	0
0	0
0	0
1	0
1	0
1	0
1	0
1	0
1	0
1	0
1	0
1	0
1	0
1	0
1	0
1	0
1	0
1	0
1	0
1	0
1	0
1	0
1	0
1	0
1	0
1	0
1	0
1	0
1	0
1	0
1	0
1	0
1	0
1	0
1	0
1	0
1	0
1	0
1	0
1	0
1	0
1	0
1	0
1	0
1	0
1	0
1	0
1	0
1	0
1	0
1	0
1	0
1	0
1	0
1	0
1	0
1	0
1
1
1
1
1
1
1
1
1
1
1
1
1
1
1
1
1
1
1
1
1
1
1
1
1
1
1
1
1
1
1
1
1
1
1
1
1
1
1
1
1
1
1
1
1
1
1
1
1
1
1
1
1
1
1
1
1
1
1
1
1
1
1
1
1
1
2
2
2
2
2
2
2
2
2
2
2
2
2
2
2
2
2
2
2
2
2
2
2
2
2
2
2
2
2
2
2
2
2
2
2
2
2
2
2
2
2
2
2
2
2
2
2
2
2
2
2
2
2	0.033284317
2	0.033284317
2	0.033284317
2	0.033284317
2	0.033284317
2	0.033284317
2	0.033284317
2	0.033284317
2	0.033284317
2	0.033284317
2	0.033284317
2
2
2	0.033284317
2
2
2	0.033284317
2
2
2	0.033284317
2
2
2	0.033284317
2	0.033284317
2	0.033284317
2	0.033284317
2	0.033284317
2	0.033284317
2	0.033284317
2	0.033284317
2	0.033284317
2	0.033284317
2	0.033284317
2	0.033284317
2	0.033284317
2	0.033284317
2	0.033284317
2	0.033284317
2	0.033284317
2	0.033284317
2	0.033284317
2	0.033284317
2	0.033284317
2	0.033284317
2	0.033284317
2	0.033284317
2	0.033284317
2	0.033284317
2	0.033284317
2	0.033284317
2	0.033284317
2	0.033284317
2	0.033284317
2	0.033284317
2	0.033284317
2	0.033284317
2	0.033284317
2	0.033284317
2	0.033284317
2	0.033284317
2	0.033284317
2	0.033284317
2	0.033284317
2	0.033284317
2	0.033284317
2	0.033284317
2	0.033284317
2	0.033284317
3	0.033284317
3	0.033284317
3	0.033284317
3	0.033284317
3	0.033284317
3	0.033284317
3	0.033284317
3	0.033284317
3	0.033284317
3	0.033284317
3	0.033284317
3	0.033284317
3	0.033284317
3	0.033284317
3	0.033284317
3	0.033284317
3	0.033284317
3	0.033284317
3	0.033284317
3	0.033284317
3	0.033284317
3	0.033284317
3	0.033284317
3	0.033284317
3	0.033284317
3	0.033284317
3	0.033284317
3	0.033284317
3	0.033284317
3	0.033284317
3	0.033284317
3	0.033284317
3	0.033284317
3	0.033284317
3	0.033284317
3	0.033284317
3	0.033284317
3	0.033284317
3	0.033284317
3	0.033284317
3	0.033284317
3	0.033284317
3	0.033284317
3	0.033284317
3	0.033284317
3	0.033284317
3	0.033284317
3	0.033284317
3	0.033284317
3	0.033284317
3	0.033284317
3	0.033284317
3	0.033284317
3	0.033284317
3	0.033284317
3	0.033284317
3	0.033284317
3	0.033284317
3	0.033284317
3	0.033284317
3	0.033284317
3	0.033284317
3	0.033284317
3	0.033284317
3	0.033284317
3	0.033284317
3	0.033284317
3	0.033284317
3	0.033284317
3	0.033284317
3	0.033284317
3	0.033284317
3	0.033284317
3	0.033284317
3	0.033284317
3	0.033284317
3	0.033284317
3	0.033284317
3	0.033284317
3	0.033284317
3	0.033284317
3	0.033284317
3	0.033284317
3	0.033284317
3	0.033284317
3	0.033284317
3	0.033284317
3	0.033284317
3	0.033284317
3	0.033284317
3	0.033284317
3	0.033284317
3	0.033284317
3	0.033284317
3	0.033284317
3	0.033284317
3	0.033284317
3	0.033284317
3	0.033284317
3	0.033284317
3	0.033284317
3	0.033284317
3	0.033284317
3	0.033284317
3	0.033284317
3	0.033284317
3
3
3
3
3
3
3
3
3
3
3
3
3
3
4
4
4
4
4
4
4
4
4
4
4
4
4
4
4
4
4
4
4
4
4
4
4
4
4
4
4
4
4
4
4
4
4
4
4
4
4
4
4
4
4
4
4
4
4
4
4
4
4
4
4
4
4
4
4
4
4
4
4
4
4
4
4
4
4
4
4
4
4
4
4
4
4
4
4
4
4
4
4
4
4
4
4
4
4
4
4
4
4
4
4
4
4
4
4
4
4
4
4
4
4
4
4
4
4	0.066568633
4	0.066568633
4	0.066568633	0.001018561
4	0.066568633	0.001785077
4	0.066568633	0.00216089
4	0.066568633	0.00210787
4	0.066568633	0.001476953
4	0.066568633	0.00115047
4	0.066568633	0.001373658
4	0.066568633	0.001434935
4	0.066568633	0.001467443
4
4
4	0.066568633
4
4
5	0.066568633
5
5
5	0.066568633
5
5
5	0.066568633
5	0.066568633
5	0.066568633	0.002225505
5	0.066568633	0.002005459
5	0.066568633	0.002447115
5	0.066568633	0.002861229
5	0.066568633	0.002641506
5	0.066568633	0.00200292
5	0.066568633	0.001554518
5	0.066568633	0.001769122
5	0.066568633	0.002577889
5	0.066568633	0.002337013
5	0.066568633	0.002709384
5	0.066568633	0.083671829
5	0.066568633	0.0860387
5	0.066568633	0.087611432
5	0.066568633	0.013521103
5	0.066568633	0.011539022
5	0.066568633	0.014802248
5	0.066568633	0.015997173
5	0.066568633	0.015691325
5	0.066568633	0.043736719
5	0.066568633	0.324365525
5	0.066568633	0.593176094
5	0.066568633	0.57043536
5	0.066568633	0.283939262
5	0.066568633	1.219091539
5	0.066568633	1.327570707
5	0.066568633	1.370725046
5	0.066568633	0.498335701
5	0.066568633	0.419925316
5	0.066568633	0.569623902
5	0.066568633	0.564082297
5	0.066568633	0.88224317
5	0.066568633	0.911430957
5	0.066568633	0.790480412
5	0.066568633	0.501727732
5	0.066568633	0.349416629
5	0.066568633	0.191530398
5	0.066568633	0.228196506
5	0.066568633	0.272384578
5	0.066568633	0.2787274
5	0.066568633	0.379802897
5	0.066568633	0.469617654
5	0.066568633	0.619655917
5	0.066568633	0.55148364
5	0.066568633	0.411517814
5	0.066568633	0.296769691
5	0.066568633	0.286787014
5	0.066568633	0.391510732
5	0.066568633	0.323543058
5	0.066568633	0.264103893
5	0.066568633	0.103258461
5	0.066568633	0.208519378
5	0.066568633	0.175846195
5	0.066568633	0.204717047
5	0.066568633	0.175050636
5	0.066568633	0.459209178
5	0.066568633	0.643880197
5	0.066568633	0.693447856
5	0.066568633	2.057335595
5	0.066568633	2.122896839
5	0.066568633	2.077232948
5	0.066568633	2.258886039
5	0.066568633	1.995040637
5	0.066568633	2.171374686
5	0.066568633	0.520863532
5	0.066568633	1.057775005
5	0.066568633	0.88514421
5	0.066568633	1.075220752
5	0.066568633	2.02042371
5	0.066568633	1.947528436
5	0.066568633	2.426966398
5	0.066568633	1.118070798
5	0.066568633	1.745484851
5	0.066568633	0.920499949
5	0.066568633	2.08668176
5	0.066568633	1.946570211
5	0.066568633	2.462721052
5	0.066568633	1.298807213
5	0.066568633	1.586486313
5	0.066568633	1.443024451
5	0.066568633	2.153042026
5	0.066568633	2.299350147
5	0.066568633	4.195152662
5	0.066568633	3.380086736
5	0.066568633	3.88497651
5	0.066568633	1.592725645
5	0.066568633	2.932978325
5	0.066568633	2.120818122
5	0.066568633	2.10251987
5	0.066568633	1.906080614
5	0.066568633	3.079218522
5	0.066568633	3.085546067
5	0.066568633	2.264422805
5	0.066568633	1.828095386
5	0.066568633	2.13661002
5	0.066568633	2.327307467
5	0.066568633	1.200582808
5	0.066568633	0.881781251
5	0.066568633	0.296677272
5	0.066568633	1.582025717
5	0.066568633	3.589358324
5	0.066568633	4.494781282
5	0.066568633	3.380379792
5	0.066568633	1.358534578
5	0.066568633	0.522421953
5	0.066568633	0.423977765
5	0.066568633	0.490382182
5	0.066568633	0.598311067
5	0.066568633	4.115821912
5	0.066568633	4.168063194
5	0.066568633	5.208947421
5	0.066568633	1.369957503
6	0.066568633	1.357407207
6	0.066568633	0.204411022
6	0.066568633	2.442043461
6	0.066568633	4.259820436
6	0.066568633	4.85551015
6	0.066568633	2.623047131
6	0.066568633	0.74410938
6	0.066568633	0.308552595
6	0.066568633	0.329831816
6	0.066568633	0.349278184
6	0.066568633	0.484038837
6	0.066568633	0.488725425
6	0.066568633	1.027523944
6	0.066568633	0.875769983
6	0.066568633	1.034350779
6	0.066568633	0.675826628
6	0.066568633	0.455790887
6	0.066568633	0.288914949
6	0.066568633	0.061193473
6	0.066568633	0.243863349
6	0.066568633	0.240190721
6	0.066568633	0.342109067
6	0.066568633	0.368897547
6	0.066568633	0.455029327
6	0.066568633	1.350666727
6	0.066568633	1.560484438
6	0.066568633	1.510908591
6	0.066568633	0.511678479
6	0.066568633	0.404798179
6	0.066568633	0.348315745
6	0.066568633	0.354217895
6	0.066568633	0.972438954
6	0.066568633	0.992727061
6	0.066568633	1.008236575
6	0.066568633	0.065635511
6	0.066568633	0.128290465
6	0.066568633	0.117758427
6	0.066568633	0.12582666
6
6
6
6
6
6
6
6
6
6
6
6
6
6
6
6
6
6
6
6
6
6
6
6
6
6
6
6
6
6
6
6
6
6
6
6
6
6
6
6
6
6
6
6
6
6
6
6
6
6
6
6
6
6
6
6
6
6
6
6
6
6
6
6
6
6
6
6
6
6
6
6
6
6
6
6
6
6
6
6
6
6
7
7
7
7
7
7
7
7
7
7
7
7
7
7
7
7
7
7
7
7
7
7
7
7
7
7
7
7
7
7
7
7
7
7
7
7
7	0.09985295
7	0.09985295
7	0.09985295	0.0015624
7	0.09985295	0.00285478
7	0.09985295	0.00346895
7	0.09985295	0.003355172
7	0.09985295	0.002175922
7	0.09985295	0.001711995
7	0.09985295	0.002121303
7	0.09985295	0.002186527
7	0.09985295	0.002294278
7
7
7	0.09985295
7
7
7	0.09985295
7
7
7	0.09985295
7
7
7	0.09985295
7	0.09985295
7	0.09985295	0.003478584
7	0.09985295	0.003024137
7	0.09985295	0.003659185
7	0.09985295	0.004153832
7	0.09985295	0.003691563
7	0.09985295	0.002807525
7	0.09985295	0.0022165
7	0.09985295	0.002690162
7	0.09985295	0.00369475
7	0.09985295	0.003340247
7	0.09985295	0.00393137
7	0.09985295	0.082090447
7	0.09985295	0.085398724
7	0.09985295	0.087344145
7	0.09985295	0.018200848
7	0.09985295	0.015225253
7	0.09985295	0.018819689
7	0.09985295	0.019436348
7	0.09985295	0.019209527
7	0.09985295	0.055429831
7	0.09985295	0.491271034
7	0.09985295	0.889665665
7	0.09985295	0.860810079
7	0.09985295	0.419381238
7	0.09985295	1.498694957
7	0.09985295	1.645549487
7	0.09985295	1.705640894
7	0.09985295	0.808919927
7	0.09985295	0.702178769
7	0.09985295	0.976132684
7	0.09985295	0.829996114
7	0.09985295	1.336148927
7	0.09985295	1.266625341
7	0.09985295	1.124668297
7	0.09985295	0.664615468
7	0.09985295	0.549659943
7	0.09985295	0.321887331
7	0.09985295	0.391519483
7	0.09985295	0.400313696
7	0.09985295	0.41621031
7	0.09985295	0.546956155
7	0.09985295	0.685733849
7	0.09985295	0.84071458
7	0.09985295	0.728262575
7	0.09985295	0.512035699
7	0.09985295	0.395501126
7	0.09985295	0.42797458
7	0.09985295	0.549304907
7	0.09985295	0.452796324
7	0.09985295	0.332952576
7	0.09985295	0.141717581
7	0.09985295	0.284079165
7	0.09985295	0.236992648
7	0.09985295	0.279902086
7	0.09985295	0.257657558
7	0.09985295	0.68829904
7	0.09985295	0.917616305
7	0.09985295	0.963343843
7	0.09985295	2.955519881
7	0.09985295	3.147511046
8	0.09985295	3.079728481
8	0.09985295	3.174030624
8	0.09985295	2.732393243
8	0.09985295	3.03076405
8	0.09985295	0.790190269
8	0.09985295	1.48142477
8	0.09985295	1.210241557
8	0.09985295	1.466134228
8	0.09985295	2.621810477
8	0.09985295	2.511039453
8	0.09985295	3.168711579
8	0.09985295	1.542293654
8	0.09985295	2.502924023
8	0.09985295	1.338888707
8	0.09985295	3.215426075
8	0.09985295	2.917409049
8	0.09985295	3.775926725
8	0.09985295	1.933389054
8	0.09985295	2.472670313
8	0.09985295	2.083409817
8	0.09985295	3.258331938
8	0.09985295	3.38512941
8	0.09985295	7.236574375
8	0.09985295	5.931261771
8	0.09985295	6.726524661
8	0.09985295	2.388484962
8	0.09985295	4.145882778
8	0.09985295	2.895622348
8	0.09985295	2.869019164
8	0.09985295	2.957071134
8	0.09985295	4.275443835
8	0.09985295	4.269353619
8	0.09985295	2.970936145
8	0.09985295	2.660094233
8	0.09985295	3.177158805
8	0.09985295	3.256579494
8	0.09985295	1.730865724
8	0.09985295	1.204700423
8	0.09985295	0.446920685
8	0.09985295	2.284888314
8	0.09985295	5.281437735
8	0.09985295	6.635008678
8	0.09985295	5.005954974
8	0.09985295	1.990364418
8	0.09985295	0.732384495
8	0.09985295	0.387034051
8	0.09985295	0.468417481
8	0.09985295	0.647626485
8	0.09985295	5.930245953
8	0.09985295	5.993323417
8	0.09985295	7.244708338
8	0.09985295	1.716298201
8	0.09985295	1.710641747
8	0.09985295	0.307784432
8	0.09985295	3.954445055
8	0.09985295	6.167626667
8	0.09985295	7.038426616
8	0.09985295	3.397064639
8	0.09985295	1.111354389
8	0.09985295	0.423629657
8	0.09985295	0.446013951
8	0.09985295	0.483641028
8	0.09985295	0.706177344
8	0.09985295	0.727848328
8	0.09985295	1.347930939
8	0.09985295	1.080577988
8	0.09985295	1.311630991
8	0.09985295	0.91632209
8	0.09985295	0.638810023
8	0.09985295	0.383488248
8	0.09985295	0.079415792
8	0.09985295	0.357673135
8	0.09985295	0.358981253
8	0.09985295	0.498619914
8	0.09985295	0.487880262
8	0.09985295	0.615572416
8	0.09985295	1.761134987
8	0.09985295	2.10892723
8	0.09985295	2.033953786
8	0.09985295	0.749199119
8	0.09985295	0.632711906
8	0.09985295	0.551827541
8	0.09985295	0.559688333
8	0.09985295	1.2327982
8	0.09985295	1.259932035
8	0.09985295	1.277784323
8	0.09985295	0.091376557
8	0.09985295	0.175139737
8	0.09985295	0.157685062
8	0.09985295	0.167220984
8
8
8
8
8
8
8
8
8
8
8
8
8
8
8
8
8
8
8
8
8
8
8
8
8
8
8
8
8
8
9
9
9
9
9
9
9
9
9
9
9
9
9
9
9
9
9
9
9
9
9
9
9
9
9
9
9
9
9
9
9
9
9
9
9
9
9
9
9
9
9
9
9
9
9
9
9
9
9
9
9
9
9
9
9
9
9
9
9
9
9
9
9
9
9
9
9
9
9
9
9
9
9
9
9
9
9
9
9
9
9
9
9
9
9
9
9
9
9	0.133137267
9	0.133137267
9	0.133137267	0.001684703
9	0.133137267	0.003037653
9	0.133137267	0.003672904
9	0.133137267	0.003570547
9	0.133137267	0.002245996
9	0.133137267	0.00180431
9	0.133137267	0.002225085
9	0.133137267	0.002207512
9	0.133137267	0.002412014
9
9
9	0.133137267
9
9
9	0.133137267
9
9
9	0.133137267
9
9
9	0.133137267
9	0.133137267
9	0.133137267	0.003674156
9	0.133137267	0.003026482
9	0.133137267	0.003548917
9	0.133137267	0.00402468
9	0.133137267	0.003526439
9	0.133137267	0.00278849
9	0.133137267	0.00216394
9	0.133137267	0.002792522
10	0.133137267	0.003637003
10	0.133137267	0.003312146
10	0.133137267	0.003953963
10	0.133137267	0.051645528
10	0.133137267	0.054746867
10	0.133137267	0.05666753
10	0.133137267	0.01686718
10	0.133137267	0.014008168
10	0.133137267	0.016604196
10	0.133137267	0.016664703
10	0.133137267	0.016571915
10	0.133137267	0.050273232
10	0.133137267	0.507866588
10	0.133137267	0.900423163
10	0.133137267	0.872710118
10	0.133137267	0.411355348
10	0.133137267	1.395941899
10	0.133137267	1.527473655
10	0.133137267	1.583310389
10	0.133137267	0.895941244
10	0.133137267	0.80089217
10	0.133137267	1.148230259
10	0.133137267	0.888350719
10	0.133137267	1.42083143
10	0.133137267	1.234580774
10	0.133137267	1.129138716
10	0.133137267	0.665196958
10	0.133137267	0.679694753
10	0.133137267	0.429776285
10	0.133137267	0.490723512
10	0.133137267	0.432532909
10	0.133137267	0.434966268
10	0.133137267	0.549531891
10	0.133137267	0.681124615
10	0.133137267	0.802716132
10	0.133137267	0.690577475
10	0.133137267	0.460975183
10	0.133137267	0.374741114
10	0.133137267	0.451789862
10	0.133137267	0.538338232
10	0.133137267	0.443747193
10	0.133137267	0.28248489
10	0.133137267	0.133018243
10	0.133137267	0.264936185
10	0.133137267	0.221163095
10	0.133137267	0.259473318
10	0.133137267	0.258159585
10	0.133137267	0.750844409
10	0.133137267	0.934091488
10	0.133137267	0.946943585
10	0.133137267	3.061745768
10	0.133137267	3.320463735
10	0.133137267	3.251153622
10	0.133137267	3.19022928
10	0.133137267	2.732143705
10	0.133137267	3.043597393
10	0.133137267	0.76033727
10	0.133137267	1.352129961
10	0.133137267	1.081664191
10	0.133137267	1.32823035
10	0.133137267	2.492849057
10	0.133137267	2.392015095
10	0.133137267	3.008056614
10	0.133137267	1.436394935
10	0.133137267	2.359753999
10	0.133137267	1.255557638
10	0.133137267	3.423757079
10	0.133137267	3.083762006
10	0.133137267	3.999850664
10	0.133137267	1.884934852
10	0.133137267	2.538412352
10	0.133137267	2.01673073
10	0.133137267	3.279850708
10	0.133137267	3.507629411
10	0.133137267	8.508745312
10	0.133137267	7.143414118
10	0.133137267	7.747105101
10	0.133137267	2.343791309
10	0.133137267	3.871763311
10	0.133137267	2.638547306
10	0.133137267	2.616009578
10	0.133137267	3.281607976
10	0.133137267	4.337885287
10	0.133137267	4.319581366
10	0.133137267	2.716354513
10	0.133137267	2.629908958
10	0.133137267	3.234680395
10	0.133137267	3.107693994
10	0.133137267	1.687756104
10	0.133137267	1.077950964
10	0.133137267	0.467733108
10	0.133137267	2.116057991
10	0.133137267	5.134059888
10	0.133137267	6.688187533
10	0.133137267	5.182112837
10	0.133137267	2.145953171
10	0.133137267	0.677287766
10	0.133137267	0.242313861
10	0.133137267	0.312632542
10	0.133137267	0.534753957
10	0.133137267	6.035056274
10	0.133137267	6.102240798
10	0.133137267	7.10753673
10	0.133137267	1.495304115
10	0.133137267	1.4928142
10	0.133137267	0.324475912
10	0.133137267	4.095796707
10	0.133137267	5.937397648
10	0.133137267	6.944477682
10	0.133137267	3.17605674
10	0.133137267	1.26116523
10	0.133137267	0.376819794
10	0.133137267	0.392642925
10	0.133137267	0.454118346
10	0.133137267	0.697750279
10	0.133137267	0.729885851
10	0.133137267	1.242129998
10	0.133137267	0.941909629
10	0.133137267	1.142866758
10	0.133137267	0.784565648
11	0.133137267	0.558831257
11	0.133137267	0.325846044
11	0.133137267	0.07073183
11	0.133137267	0.357433239
11	0.133137267	0.361496859
11	0.133137267	0.512722375
11	0.133137267	0.447782067
11	0.133137267	0.568360996
11	0.133137267	1.559067012
11	0.133137267	1.960262488
11	0.133137267	1.892119109
11	0.133137267	0.753983275
11	0.133137267	0.640598894
11	0.133137267	0.561990975
11	0.133137267	0.567593679
11	0.133137267	1.030165456
11	0.133137267	1.055004002
11	0.133137267	1.0679096
11	0.133137267	0.083207061
11	0.133137267	0.153276338
11	0.133137267	0.135222229
11	0.133137267	0.142574077
11
11
11
11
11
11
11
11
11
11
11
11
11
11
11
11
11
11
11
11
11
11
11
11
11
11
11
11
11
11
11
11
11
11
11
11
11
11
11
11
11
11
11
11
11
11
11
11
11
11
11
11
11
11
11
11
11
11
11
11
11
11
11
11
11
11
11
11
11
11
11
11
11
11
11
11
11
11
11
11
11
11
11
11
11
11
11
11
11
11
11
11
11
11
11
11
11
11
12
12
12
12
12
12
12
12
12
12
12
12
12
12
12
12
12
12
12
12
12	0.166421583
12	0.166421583
12	0.166421583	0.001420351
12	0.166421583	0.002272918
12	0.166421583	0.002703068
12	0.166421583	0.002686534
12	0.166421583	0.001753705
12	0.166421583	0.001453818
12	0.166421583	0.001694871
12	0.166421583	0.001565471
12	0.166421583	0.001846409
12
12
12	0.166421583
12
12
12	0.166421583
12
12
12	0.166421583
12
12
12	0.166421583
12	0.166421583
12	0.166421583	0.002796144
12	0.166421583	0.002101217
12	0.166421583	0.002290227
12	0.166421583	0.002712419
12	0.166421583	0.002441085
12	0.166421583	0.00210916
12	0.166421583	0.001551315
12	0.166421583	0.002109583
12	0.166421583	0.002575884
12	0.166421583	0.00239754
12	0.166421583	0.002875214
12	0.166421583	0.023713176
12	0.166421583	0.025765234
12	0.166421583	0.027456509
12	0.166421583	0.01135707
12	0.166421583	0.009560608
12	0.166421583	0.010997224
12	0.166421583	0.011065298
12	0.166421583	0.011004898
12	0.166421583	0.035043755
12	0.166421583	0.371416973
12	0.166421583	0.634074677
12	0.166421583	0.612303953
12	0.166421583	0.273663966
12	0.166421583	1.076089452
12	0.166421583	1.156665733
12	0.166421583	1.193546618
12	0.166421583	0.728322723
12	0.166421583	0.671594222
12	0.166421583	0.996648532
12	0.166421583	0.731929282
12	0.166421583	1.126655071
12	0.166421583	0.895237441
12	0.166421583	0.864544933
12	0.166421583	0.577377936
12	0.166421583	0.716730007
12	0.166421583	0.49631102
12	0.166421583	0.490951987
12	0.166421583	0.375681382
12	0.166421583	0.34075607
12	0.166421583	0.407604529
12	0.166421583	0.47940033
12	0.166421583	0.57042717
12	0.166421583	0.49995085
12	0.166421583	0.329167976
12	0.166421583	0.265993561
12	0.166421583	0.360378841
12	0.166421583	0.393267993
12	0.166421583	0.328080311
12	0.166421583	0.16640202
12	0.166421583	0.090123423
12	0.166421583	0.177327397
12	0.166421583	0.152558706
12	0.166421583	0.170814057
12	0.166421583	0.183233864
12	0.166421583	0.653363817
12	0.166421583	0.746426258
12	0.166421583	0.727014994
12	0.166421583	2.469605307
12	0.166421583	2.672831788
12	0.166421583	2.625101781
12	0.166421583	2.525523386
12	0.166421583	2.22478117
12	0.166421583	2.43028833
12	0.166421583	0.468997787
12	0.166421583	0.808187656
12	0.166421583	0.632638919
12	0.166421583	0.80623668
12	0.166421583	1.850511215
12	0.166421583	1.798409461
12	0.166421583	2.226287954
12	0.166421583	0.943429809
12	0.166421583	1.496038722
12	0.166421583	0.759762277
12	0.166421583	2.620734109
12	0.166421583	2.397397954
13	0.166421583	3.054931361
13	0.166421583	1.237702099
13	0.166421583	1.77854271
13	0.166421583	1.347952504
13	0.166421583	2.275077187
13	0.166421583	2.721646166
13	0.166421583	7.23361311
13	0.166421583	6.259195244
13	0.166421583	6.315239121
13	0.166421583	1.570644241
13	0.166421583	2.462449522
13	0.166421583	1.641890191
13	0.166421583	1.632147264
13	0.166421583	2.852114388
13	0.166421583	3.556869083
13	0.166421583	3.537170465
13	0.166421583	1.843927553
13	0.166421583	1.834780877
13	0.166421583	2.354705174
13	0.166421583	2.134343542
13	0.166421583	1.192626293
13	0.166421583	0.670105334
13	0.166421583	0.365761737
13	0.166421583	1.262351673
13	0.166421583	3.379544239
13	0.166421583	4.781634502
13	0.166421583	3.917628012
13	0.166421583	1.786366907
13	0.166421583	0.434045692
13	0.166421583	0.174564985
13	0.166421583	0.221583399
13	0.166421583	0.428210495
13	0.166421583	4.606590793
13	0.166421583	4.67434475
13	0.166421583	5.222549424
13	0.166421583	0.953616448
13	0.166421583	0.944056163
13	0.166421583	0.252242552
13	0.166421583	2.792226106
13	0.166421583	3.883520054
13	0.166421583	4.836003775
13	0.166421583	2.295597142
13	0.166421583	1.135484989
13	0.166421583	0.218449293
13	0.166421583	0.229505238
13	0.166421583	0.307137036
13	0.166421583	0.494623376
13	0.166421583	0.517906087
13	0.166421583	0.86305328
13	0.166421583	0.642357599
13	0.166421583	0.740397855
13	0.166421583	0.424733151
13	0.166421583	0.298951311
13	0.166421583	0.177409085
13	0.166421583	0.045457699
13	0.166421583	0.258437151
13	0.166421583	0.260123456
13	0.166421583	0.39757733
13	0.166421583	0.315556618
13	0.166421583	0.389963761
13	0.166421583	0.99951634
13	0.166421583	1.324918998
13	0.166421583	1.286943516
13	0.166421583	0.54547656
13	0.166421583	0.434629632
13	0.166421583	0.381267225
13	0.166421583	0.382492501
13	0.166421583	0.573461633
13	0.166421583	0.590590843
13	0.166421583	0.595990528
13	0.166421583	0.05102349
13	0.166421583	0.084739264
13	0.166421583	0.073240151
13	0.166421583	0.077371887
13
13
13
13
13
13
13
13
13
13
13
13
13
13
13
13
13
13
13
13
13
13
13
13
13
13
13
13
13
13
13
13
13
13
13
13
13
13
13
13
13
13
13
13
13
13
14
14
14
14
14
14
14
14
14
14
14
14
14
14
14
14
14
14
14
14
14
14
14
14
14
14
14
14
14
14
14
14
14
14
14
14
14
14
14
14
14
14
14
14
14
14
14
14
14
14
14
14
14
14
14
14
14
14
14
14
14
14
14
14
14
14
14
14
14
14
14
14
14	0.1997059
14	0.1997059
14	0.1997059	0.001095881
14	0.1997059	0.001308831
14	0.1997059	0.0015267
14	0.1997059	0.001571335
14	0.1997059	0.001150268
14	0.1997059	0.000971366
14	0.1997059	0.001041994
14	0.1997059	0.000876575
14	0.1997059	0.001183834
14
14
14	0.1997059
14
14
14	0.1997059
14
14
14	0.1997059
14
14
14	0.1997059
14	0.1997059
14	0.1997059	0.001690556
14	0.1997059	0.001094845
14	0.1997059	0.001039008
14	0.1997059	0.001370168
14	0.1997059	0.001345609
14	0.1997059	0.001311579
14	0.1997059	0.000923813
14	0.1997059	0.001273883
14	0.1997059	0.001380433
14	0.1997059	0.001333868
14	0.1997059	0.001559228
14	0.1997059	0.008977038
14	0.1997059	0.010045958
14	0.1997059	0.011313271
14	0.1997059	0.005887559
14	0.1997059	0.005091722
14	0.1997059	0.006121434
14	0.1997059	0.006253324
14	0.1997059	0.006166231
14	0.1997059	0.019157526
14	0.1997059	0.195973404
14	0.1997059	0.315318829
14	0.1997059	0.301692171
14	0.1997059	0.123771535
15	0.1997059	0.657366248
15	0.1997059	0.693386025
15	0.1997059	0.713145138
15	0.1997059	0.482283334
15	0.1997059	0.458100245
15	0.1997059	0.70029969
15	0.1997059	0.485843664
15	0.1997059	0.715169842
15	0.1997059	0.518114462
15	0.1997059	0.556120309
15	0.1997059	0.481185813
15	0.1997059	0.657316816
15	0.1997059	0.506406345
15	0.1997059	0.420288436
15	0.1997059	0.284577245
15	0.1997059	0.217747477
15	0.1997059	0.237434535
15	0.1997059	0.251046305
15	0.1997059	0.315170196
15	0.1997059	0.282048507
15	0.1997059	0.196538057
15	0.1997059	0.143201236
15	0.1997059	0.233682535
15	0.1997059	0.231965211
15	0.1997059	0.2017422
15	0.1997059	0.068163629
15	0.1997059	0.048119028
15	0.1997059	0.089820984
15	0.1997059	0.08453356
15	0.1997059	0.085092624
15	0.1997059	0.09553949
15	0.1997059	0.497311876
15	0.1997059	0.524574384
15	0.1997059	0.498228457
15	0.1997059	1.662005969
15	0.1997059	1.763024875
15	0.1997059	1.744804227
15	0.1997059	1.795457145
15	0.1997059	1.669844116
15	0.1997059	1.758248857
15	0.1997059	0.189917259
15	0.1997059	0.309962657
15	0.1997059	0.231280486
15	0.1997059	0.312719551
15	0.1997059	1.04993852
15	0.1997059	1.037795952
15	0.1997059	1.30381632
15	0.1997059	0.477376538
15	0.1997059	0.671352227
15	0.1997059	0.290296456
15	0.1997059	1.478153185
15	0.1997059	1.393445768
15	0.1997059	1.738860776
15	0.1997059	0.575968622
15	0.1997059	0.895980371
15	0.1997059	0.638328958
15	0.1997059	1.142967362
15	0.1997059	1.68286937
15	0.1997059	4.709562336
15	0.1997059	4.197984636
15	0.1997059	3.922403189
15	0.1997059	0.801324539
15	0.1997059	1.14535423
15	0.1997059	0.70962926
15	0.1997059	0.709131795
15	0.1997059	2.139180217
15	0.1997059	2.569856362
15	0.1997059	2.556073531
15	0.1997059	0.980213072
15	0.1997059	0.933136424
15	0.1997059	1.275973988
15	0.1997059	1.140383526
15	0.1997059	0.695871937
15	0.1997059	0.350381232
15	0.1997059	0.235247846
15	0.1997059	0.488900675
15	0.1997059	1.544811538
15	0.1997059	2.489367159
15	0.1997059	2.215150032
15	0.1997059	1.149420625
15	0.1997059	0.222909939
15	0.1997059	0.185319182
15	0.1997059	0.211974917
15	0.1997059	0.352145602
15	0.1997059	2.765065002
15	0.1997059	2.819514334
15	0.1997059	2.996853768
15	0.1997059	0.439612102
15	0.1997059	0.42452823
15	0.1997059	0.152025788
15	0.1997059	1.293946829
15	0.1997059	1.73805624
15	0.1997059	2.439838777
15	0.1997059	1.29488528
15	0.1997059	0.798462358
15	0.1997059	0.082467686
15	0.1997059	0.094871121
15	0.1997059	0.166371534
15	0.1997059	0.279176369
15	0.1997059	0.282659878
15	0.1997059	0.485307544
15	0.1997059	0.377775522
15	0.1997059	0.39960613
15	0.1997059	0.155950481
15	0.1997059	0.094306132
15	0.1997059	0.063459872
15	0.1997059	0.022120218
15	0.1997059	0.150045406
15	0.1997059	0.149625695
15	0.1997059	0.25085991
15	0.1997059	0.197995879
15	0.1997059	0.230573314
15	0.1997059	0.51190382
15	0.1997059	0.691572003
15	0.1997059	0.675276243
15	0.1997059	0.297273595
15	0.1997059	0.209842229
15	0.1997059	0.184430238
15	0.1997059	0.183447035
15	0.1997059	0.206308629
16	0.1997059	0.217048532
16	0.1997059	0.217489115
16	0.1997059	0.022929096
16	0.1997059	0.027322696
16	0.1997059	0.023454054
16	0.1997059	0.025829759
16
16
16
16
16
16
16
16
16
16
16
16
16
16
16
16
16
16
16
16
16
16
16
16
16
16
16
16
16
16
16
16
16
16
16
16
16
16
16
16
16
16
16
16
16
16
16
16
16
16
16
16
16
16
16
16
16
16
16
16
16
16
16
16
16
16
16
16
16
16
16
16
16
[truncated: 33,041 more rows]
